# Supplementary material for: The Copenhagen Triage Algorithm is non-inferior to a traditional triage algorithm: A cluster-randomized study
Source: PLoS One. 2019 Feb 4;14(2):e0211769. doi: 10.1371/journal.pone.0211769 (PMC6361446; doi:10.1371/journal.pone.0211769)
Supplement: S1 Table — Baseline characteristics for patients admitted to the emergency department, mean values (Standard deviation), arterial oxygen saturation: median (IQR). (XLSX) [file pone.0211769.s005.xlsx]

## Sheet: Ark1
			Herlev Hospital	Bispebjerg Hospital
			n= 26,933	n= 19,044
Female, n (%)			13 659 (50.7)	9 814 (51.5)
Age, years			59.8 (21.0)	53.7 (22.6)
Systolic Blood Pressure, mmHg			138 (25)	140 (27)
Heart rate, pr. min			85 (19)	86 (20)
Respiratory rate, pr. min			18 (3)	18 (4)
Arterial oxygen saturation, %			97 (96-99)	97 (96-99)
Temperature, degrees Celsius			37 (1)	37 (1)
