# Supplementary material for: The Copenhagen Triage Algorithm is non-inferior to a traditional triage algorithm: A cluster-randomized study
Source: PLoS One. 2019 Feb 4;14(2):e0211769. doi: 10.1371/journal.pone.0211769 (PMC6361446; doi:10.1371/journal.pone.0211769)
Supplement: S4 Table — Baseline characteristics for patients admitted to the emergency department, mean values (Standard deviation), arterial oxygen saturation: median (IQR). (XLSX) [file pone.0211769.s008.xlsx]

## Sheet: Ark1
	Copenhagen Triage Algorithm (CTA) n=10,056	Adaptive Process Triage (ADAPT) n=8,620	P
Female, n (%)	5,158 (51.3)	4,515 (52.4)
Age, years,	53.6 (22.7)	52.6 (22.7)
Systolic Blood Pressure, mmHg	140 (27)	140 (26)
Heart rate, pr. min	87 (20)	86 (20)
Respiratory rate, pr. min	17 (4)	17 (4)
Arterial oxygen saturation, %	97 (96-99)	97 (96-99)
Temperature, degrees Celsius	36.5 (0.6)	35.5 (0.6)
Triage: Red	337 (3.4)	286 (3.3)	<0.001
Triage: Orange	2,366 (23.7)	3,234 (37.5)	<0.001
Triage: Yellow	4,932 (49.4)	3,573 (41.5)	<0.001
Triage: Green	2,339 (23.5)	1,524 (17.7)	<0.001
